# Supplementary material for: Development of Novel Potential Pleiotropic Compounds of Interest in Alzheimer’s Disease Treatment through Rigidification Strategy
Source: Molecules. 2021 Apr 26;26(9):2536. doi: 10.3390/molecules26092536 (PMC8123621; doi:10.3390/molecules26092536)
Supplement: Supplementary file 1 [file molecules-26-02536-s001.zip]

Archive with 1 entries (1 files):
- molecules-1143439-supplementary.pdf
